# Supplementary material for: Neural dynamics of semantic control underlying generative storytelling
Source: Commun Biol. 2025 Mar 28;8:513. doi: 10.1038/s42003-025-07913-3 (PMC11953393; doi:10.1038/s42003-025-07913-3)
Supplement: Supplementary file 4 — Supplementary Data [file 42003_2025_7913_MOESM4_ESM.xlsx]

## Sheet: Figure 2 panel b
semdist
ordinary	creative	random
0.818324	0.827415	0.816825
0.823147	0.837338	0.821727
0.786698	0.7936	0.809562
0.802751	0.819834	0.828215
0.826449	0.820069	0.799936
0.819499	0.796396	0.797404
0.803641	0.831088	0.838361
0.793754	0.812104	0.809688
0.793402	0.832	0.811912
0.827807	0.82462	0.839904
0.80748	0.817611	0.802228
0.798639	0.810851	0.828139
0.820023	0.827464	0.819011
0.799715	0.82238	0.82454
0.809165	0.806503	0.828067
0.829562	0.836412	0.826857
0.818604	0.812883	0.816835
0.797654	0.8113	0.817975
0.827196	0.836218	0.813519
0.802212	0.805506	0.826718
0.812135	0.82794	0.866343
0.838494	0.824856	0.815935
0.812087	0.818792	0.832732
0.804405	0.81946	0.847338

## Sheet: Figure 2 panel d
surprise
ordinary	creative	random
7.55208	8.42028	7.44712
6.73267	7.62119	7.31348
8.02623	5.59695	8.68562
7.1404	7.66323	9.87539
7.11601	8.53946	5.52927
6.97601	7.40069	6.82325
7.27351	7.89915	8.51942
6.20273	6.30512	7.55784
6.97116	8.49071	8.24426
6.89399	6.70262	9.90061
7.68457	7.7812	8.87269
6.6209	7.49204	7.88038
8.05841	8.44013	7.586
6.51931	6.13059	8.31626
5.38754	7.57381	8.6215
7.41541	7.26377	8.5675
7.68357	7.36945	8.80715
5.56636	7.4124	8.15296
7.35948	6.98887	5.15258
7.14911	4.65813	8.29415
6.10295	6.7812	8.77648
8.48392	6.93013	8.68082
7.722	6.87847	8.71553
6.53834	7.34671	8.92148

## Sheet: Figure 5 panel b
fconn DMN⇌DMN
ordinary	creative	random
0.2306	0.360082	0.339908
0.207724	0.112036	0.185712
0.184365	0.220714	0.213577
0.18166	0.29269	0.18911
0.174826	0.340634	0.190511
0.202228	0.199113	0.142033
0.15556	0.185997	0.206679
0.365726	0.262838	0.301585
0.154394	0.196075	0.147543
0.168205	0.142517	0.33673
0.213142	0.280354	0.247294
0.149647	0.148379	0.0883773
0.181911	0.274445	0.328271
0.203451	0.251896	0.206239
0.233363	0.321318	0.32786
0.223204	0.2051	0.179558
0.210043	0.320423	0.271867
0.17156	0.241649	0.231732
0.198976	0.253376	0.214709
0.161502	0.170059	0.187313
0.237114	0.212448	0.152782
0.183645	0.166606	0.233332
0.189449	0.194305	0.151126
0.222459	0.289222	0.237155

## Sheet: Figure 5 panelc
fconn DMN⇌SAN
ordinary	creative	random
-0.0328597	0.0302221	-0.0272987
-0.0998012	-0.0154217	-0.03672
-0.0492642	0.0482243	-0.0273715
0.0117697	-0.0489915	0.0365122
-0.0286195	-0.115457	-0.0149417
-0.199285	-0.0992193	-0.0468233
0.00969031	-0.0261073	0.0218961
0.134314	-0.0289462	-0.0065477
-0.104166	0.0154822	-0.087
0.00679306	0.0475435	-0.013668
0.0920349	0.166491	0.0752735
0.0180195	0.0853521	0.0168403
-0.0325153	-0.0552949	-0.0320989
0.0252355	0.14656	0.0973875
0.0166035	0.0558625	0.115293
-0.0837352	-0.0278399	0.041607
-0.0240256	0.123417	-0.0567616
0.00343834	0.00456423	-0.0916508
0.0171246	0.0277956	-0.00136469
-0.0877515	-0.0130979	-0.0124327
0.00403628	0.0637905	-0.0194418
0.0466726	0.00128661	0.0168722
-0.0608523	-0.0227862	-0.0288854
-0.111833	-0.0451029	0.0620196

## Sheet: Figure 5 panel d
fconn FCN⇌SAN
ordinary	creative	random
-0.0130683	0.107106	0.141478
-0.00144655	-0.0114752	-0.076114
0.0150609	0.0161038	-0.0365833
-0.0587586	-0.02067	-0.0142714
0.0100988	0.014433	-0.0226697
-0.0909459	0.0486674	-0.00969071
0.0426708	-0.00885747	0.0842812
0.0833666	0.126755	0.0369033
0.0194866	0.120522	0.0255296
0.0378893	0.0508721	0.0455469
0.100679	0.0971435	-0.00208489
0.00500112	-0.0144665	0.0281316
-0.0270057	0.0371986	-0.0552
0.0243019	0.0563924	0.0823711
0.0818606	0.0617526	0.0106117
0.0331614	0.0982853	-0.00897464
0.0316213	0.0872138	0.0479176
-0.0100407	0.0464899	-0.0995851
0.0763682	-0.0218271	-0.0229043
0.0281824	0.0664283	-0.0424245
0.04095	-0.0138675	0.0316294
-0.0072813	-0.0261394	-0.000707119
-0.0515062	0.000806519	-0.0237879
0.0676053	0.00362258	0.0500661

## Sheet: Figure 5 panel f (left)
irr_short
ordinary	creative	random
0.228102	0.238579	0.244539
0.20814	0.220824	0.219494
0.226772	0.236324	0.218541
0.21924	0.217938	0.233406
0.216901	0.233871	0.231498
0.22659	0.237538	0.24449
0.212533	0.212928	0.214587
0.239206	0.227442	0.235821
0.242052	0.22046	0.228332
0.226224	0.214518	0.241044
0.230773	0.227117	0.237551
0.215062	0.212462	0.210166
0.209771	0.221262	0.233765
0.217026	0.228931	0.221821
0.215641	0.236454	0.231405
0.225487	0.225958	0.220614
0.22064	0.22602	0.211747
0.211577	0.207357	0.216699
0.226847	0.233677	0.228023
0.225711	0.226627	0.238461
0.228758	0.229683	0.216421
0.220854	0.219976	0.229046
0.221088	0.220308	0.21925
0.245832	0.233799	0.231498

## Sheet: Figure 5 panel f (right)
irr_long
ordinary	creative	random
0.358632	0.348515	0.338067
0.318712	0.325659	0.348991
0.342465	0.339538	0.334974
0.328887	0.325563	0.32087
0.328261	0.34138	0.332068
0.349283	0.361096	0.346427
0.337656	0.335913	0.308566
0.351557	0.333651	0.347475
0.330889	0.341856	0.32966
0.334039	0.331716	0.339949
0.337091	0.352667	0.351455
0.330592	0.340575	0.325366
0.315216	0.326228	0.328269
0.343376	0.341587	0.319762
0.33875	0.34504	0.337744
0.330008	0.323317	0.338792
0.323484	0.335161	0.314017
0.328298	0.325061	0.326116
0.321595	0.340424	0.335273
0.335772	0.346493	0.336817
0.331997	0.343884	0.322501
0.333045	0.33781	0.333443
0.326838	0.346227	0.328592
0.344582	0.353073	0.365065
